# Supplementary material for: Associations between Child and Family Level Correlates and Behavioural Patterns in School-Aged Children
Source: Children (Basel). 2021 Nov 7;8(11):1023. doi: 10.3390/children8111023 (PMC8620248; doi:10.3390/children8111023)
Supplement: Supplementary file 1 [file children-08-01023-s001.zip]

Archive with 1 entries (1 files):
- children-1407530-supplementary.pdf
